# Supplementary material for: Pan-cancer landscape of protein kinase D3: An integrative TCGA multi-omics analysis of clinical, molecular, and immunological roles
Source: PLoS One. 2026 Apr 3;21(4):e0346173. doi: 10.1371/journal.pone.0346173 (PMC13048501; doi:10.1371/journal.pone.0346173)
Supplement: S1 Table — (XLSX) [file pone.0346173.s005.xlsx]

## Sheet: Table S1
	Table S1. Clinicopathological characteristics of the pan-cancer cohorts included in this study.
	Cancer	Variable	Level	N
	ACC	AJCC Stage	Stage I	9
			Stage II	36
			Stage III	15
			Stage IV	15
		AJCC pT	T1	9
			T2	41
			T3	8
			T4	17
		AJCC pN	N0	66
			N1	9
	BLCA	AJCC Stage	Stage II	121
			Stage III	133
			Stage IV	127
		AJCC pT	T1	3
			T2	112
			T3	186
			T4	54
		AJCC pN	N0	223
			N1	44
			N2	72
			N3	6
		AJCC pM	M0	180
			M1	11
	BRCA	AJCC Stage	Stage I	175
			Stage II	605
			Stage III	243
			Stage IV	20
		AJCC pT	T1	272
			T2	617
			T3	135
			T4	39
		AJCC pN	N0	501
			N1	353
			N2	115
			N3	78
		AJCC pM	M0	888
			M1	22
	CESC	FIGO Stage	Stage I	157
			Stage II	68
			Stage III	46
			Stage IV	21
		AJCC pT	T1	136
			T2	71
			T3	21
			T4	9
		AJCC pN	N0	131
			N1	59
		AJCC pM	M0	111
			M1	11
	CHOL	AJCC Stage	Stage I	18
			Stage II	9
			Stage IV	7
		AJCC pT	T1	18
			T2	12
			T3	5
		AJCC pN	N0	25
			N1	5
		AJCC pM	M0	27
			M1	5
	COAD	AJCC Stage	Stage I	74
			Stage II	176
			Stage III	127
			Stage IV	64
		AJCC pT	T1	10
			T2	76
			T3	310
			T4	55
		AJCC pN	N0	266
			N1	103
			N2	83
		AJCC pM	M0	329
			M1	64
	DLBC	Ann Arbor Stage	Stage I	8
			Stage II	17
			Stage III	5
			Stage IV	12
	ESCA	AJCC Stage	Stage I	18
			Stage II	77
			Stage III	56
			Stage IV	9
		AJCC pT	T1	31
			T2	42
			T3	87
			T4	5
		AJCC pN	N0	75
			N1	69
			N2	12
			N3	8
		AJCC pM	M0	134
			M1	9
	HNSC	AJCC Stage	Stage I	26
			Stage II	68
			Stage III	80
			Stage IV	263
		AJCC pT	T1	47
			T2	133
			T3	98
			T4	171
		AJCC pN	N0	169
			N1	67
			N2	170
			N3	8
	KICH	AJCC Stage	Stage I	21
			Stage II	25
			Stage III	14
			Stage IV	6
		AJCC pT	T1	21
			T2	25
			T3	18
		AJCC pN	N0	40
			N1	3
	KIRC	AJCC Stage	Stage I	254
			Stage II	57
			Stage III	120
			Stage IV	81
		AJCC pT	T1	260
			T2	69
			T3	176
			T4	10
		AJCC pN	N0	231
			N1	15
		AJCC pM	M0	405
			M1	77
	KIRP	AJCC Stage	Stage I	168
			Stage II	21
			Stage III	51
			Stage IV	15
		AJCC pT	T1	188
			T2	33
			T3	59
		AJCC pN	N0	47
			N1	24
			N2	4
		AJCC pM	M0	93
			M1	9
	LIHC	AJCC Stage	Stage I	169
			Stage II	87
			Stage III	80
			Stage IV	5
		AJCC pT	T1	179
			T2	95
			T3	76
			T4	12
		AJCC pN	N0	249
			N1	3
		AJCC pM	M0	261
			M1	4
	LUAD	AJCC Stage	Stage I	271
			Stage II	121
			Stage III	80
			Stage IV	25
		AJCC pT	T1	165
			T2	273
			T3	46
			T4	19
		AJCC pN	N0	328
			N1	94
			N2	71
		AJCC pM	M0	341
			M1	25
	LUSC	AJCC Stage	Stage I	239
			Stage II	158
			Stage III	82
			Stage IV	7
		AJCC pT	T1	111
			T2	287
			T3	69
			T4	23
		AJCC pN	N0	311
			N1	129
			N2	39
			N3	5
		AJCC pM	M0	404
			M1	7
	MESO	AJCC Stage	Stage I	10
			Stage II	16
			Stage III	45
			Stage IV	15
		AJCC pT	T1	14
			T2	26
			T3	32
			T4	12
		AJCC pN	N0	44
			N1	10
			N2	26
			N3	3
		AJCC pM	M0	56
			M1	3
	OV	FIGO Stage	Stage II	26
			Stage III	317
			Stage IV	63
	PAAD	AJCC Stage	Stage I	20
			Stage II	145
			Stage III	3
			Stage IV	5
		AJCC pT	T1	7
			T2	23
			T3	141
			T4	3
		AJCC pN	N0	48
			N1	122
		AJCC pM	M0	79
			M1	5
	PRAD	AJCC pT	T2	183
			T3	285
			T4	11
		AJCC pN	N0	337
			N1	78
	READ	AJCC Stage	Stage I	30
			Stage II	51
			Stage III	51
			Stage IV	24
		AJCC pT	T1	9
			T2	28
			T3	113
			T4	14
		AJCC pN	N0	84
			N1	45
			N2	33
		AJCC pM	M0	126
			M1	23
	SKCM	AJCC Stage	Stage I	77
			Stage II	139
			Stage III	170
			Stage IV	23
		AJCC pT	T0	23
			T1	42
			T2	78
			T3	90
			T4	151
		AJCC pN	N0	232
			N1	73
			N2	49
			N3	56
		AJCC pM	M0	415
			M1	24
	STAD	AJCC Stage	Stage I	57
			Stage II	119
			Stage III	167
			Stage IV	39
		AJCC pT	T1	21
			T2	88
			T3	177
			T4	112
		AJCC pN	N0	122
			N1	107
			N2	77
			N3	81
		AJCC pM	M0	359
			M1	26
	TGCT	AJCC Stage	Stage I	56
			Stage II	12
			Stage III	14
		AJCC pT	T1	80
			T2	52
			T3	6
		AJCC pN	N0	51
			N1	11
		AJCC pM	M0	120
			M1	4
	THCA	AJCC Stage	Stage I	284
			Stage II	50
			Stage III	113
			Stage IV	54
		AJCC pT	T1	140
			T2	167
			T3	173
			T4	22
		AJCC pN	N0	225
			N1	229
		AJCC pM	M0	280
			M1	9
	THYM	Masaoka Stage	Stage I	36
			Stage II	60
			Stage III	15
			Stage IV	6
	UCEC	FIGO Stage	Stage I	334
			Stage II	51
			Stage III	120
			Stage IV	29
	UCS	FIGO Stage	Stage I	19
			Stage II	5
			Stage III	19
			Stage IV	10
	UVM	AJCC Stage	Stage II	39
			Stage III	36
			Stage IV	4
		AJCC pT	T2	14
			T3	32
			T4	34
		AJCC pM	M0	51
			M1	4
