# Supplementary material for: Pan-cancer landscape of protein kinase D3: An integrative TCGA multi-omics analysis of clinical, molecular, and immunological roles
Source: PLoS One. 2026 Apr 3;21(4):e0346173. doi: 10.1371/journal.pone.0346173 (PMC13048501; doi:10.1371/journal.pone.0346173)
Supplement: S2 Table — AUC, area under the curve; CI, confidence interval. (XLSX) [file pone.0346173.s006.xlsx]

## Sheet: Table S2
	Table S2. Diagnostic Receiver Operating Characteristic (ROC) curve analysis of PRKD3 expression across cancer types. AUC, area under the curve; CI, confidence interval.
	Detection	Batch Correction	Cancer	AUC	Lower CI	Higher CI	Younden Index	Optimal Cutoff	Sensitivity	Specificity	N Normal	N Tumor
	Tumor	Batch-corrected	ESCA	0.729571	0.677729	0.781413	0.47532	3.56931	0.58011	0.89521	668	181
			HNSC	0.686089	0.633375	0.738803	0.326762	2.73061	0.619691	0.707071	99	518
			LIHC	0.655589	0.607961	0.703218	0.304455	1.69365	0.460705	0.84375	160	369
			STAD	0.586853	0.543045	0.630661	0.22078	3.35936	0.396135	0.824645	211	414
		Non-corrected	GBM	0.978581	0.962553	0.994609	0.903355	2.78995	0.960784	0.942571	1097	153
			LGG	0.966527	0.956744	0.976311	0.827875	2.6348	0.91945	0.908425	1092	509
			LAML	0.936854	0.914995	0.958712	0.728667	2.1782	0.82659	0.902077	337	173
			PAAD	0.897776	0.861016	0.934535	0.755207	2.13125	0.837079	0.918129	171	178
			CHOL	0.796296	0.668367	0.924226	0.666667	1.542	0.666667	1	9	36
			SKCM	0.768097	0.696068	0.840126	0.580856	3.98785	0.627451	0.953405	558	102
	Normal	Batch-corrected	KICH	0.953688	0.908401	0.998975	0.879074	3.0639	0.954545	0.924528	53	66
			BRCA	0.771859	0.742851	0.800866	0.430629	3.69772	0.762821	0.667808	292	1092
			PRAD	0.755436	0.710934	0.799938	0.381486	3.13536	0.79596	0.585526	152	495
			UCEC	0.732893	0.673628	0.792159	0.350825	3.49587	0.766667	0.584158	101	180
			THCA	0.719293	0.685058	0.753528	0.416397	3.22278	0.537698	0.878698	338	504
			KIRP	0.714937	0.653404	0.776469	0.388524	2.79024	0.50519	0.883333	60	289
			LUAD	0.704456	0.670027	0.738886	0.402992	3.29957	0.500975	0.902017	347	513
			LUSC	0.691369	0.656006	0.726732	0.349409	3.23341	0.405622	0.943787	338	498
			CESC	0.691043	0.55188	0.830205	0.450152	3.27866	0.680921	0.769231	13	304
			READ	0.672174	0.593478	0.75087	0.381739	3.27123	0.521739	0.86	150	92
			KIRC	0.600923	0.549821	0.652025	0.244181	3.20148	0.384181	0.86	100	531
			UCS	0.554656	0.457556	0.651756	0.176788	4.12264	0.894737	0.282051	78	57
			BLCA	0.536943	0.443101	0.630785	0.176378	2.7046	0.390663	0.785714	28	407
			COAD	0.5105	0.459646	0.561355	0.230502	2.20455	0.288194	0.942308	208	288
		Non-corrected	OV	0.836434	0.801442	0.871427	0.617243	3.3083	0.742243	0.875	88	419
			TGCT	0.80183	0.749951	0.853709	0.568831	3.836	0.714286	0.854545	165	154
			ACC	0.712815	0.62231	0.803319	0.535004	3.16385	0.558442	0.976562	128	77
