# Supplementary material for: Pan-cancer landscape of protein kinase D3: An integrative TCGA multi-omics analysis of clinical, molecular, and immunological roles
Source: PLoS One. 2026 Apr 3;21(4):e0346173. doi: 10.1371/journal.pone.0346173 (PMC13048501; doi:10.1371/journal.pone.0346173)
Supplement: S3 Table — CI: Confidence Interval. KM: Kaplan-Meier p-value. (XLSX) [file pone.0346173.s007.xlsx]

## Sheet: Table S3
	Table S3. Hazard ratios (HR) for overall survival (OS) and progression free interval (PFI) based on PRKD3 expression across pan-cancer cohorts. CI: Confidence Interval. KM: Kaplan-Meier p-value
	Survival	Cancer	N	HR	CI (Low)	CI (Up)	p value	p value (KM)
	OS	ACC	77	6.43574	2.41536	17.1481	0.000196411	2.17995e-05
		BLCA	406	1.12091	0.833146	1.50807	0.450824	0.449618
		BRCA	1090	0.973899	0.707548	1.34052	0.871116	0.870846
		CESC	304	1.33915	0.835277	2.14699	0.225283	0.223297
		CHOL	36	0.757676	0.298629	1.92236	0.559109	0.557859
		COAD	286	0.845722	0.524134	1.36462	0.492438	0.492242
		ESCA	181	1.21803	0.772357	1.92086	0.396107	0.396133
		GBM	152	1.01267	0.704211	1.45625	0.945825	0.945179
		HNSC	517	0.955814	0.732999	1.24636	0.738593	0.739385
		KICH	65	9.44679	1.178	75.757	0.0344989	0.00986717
		KIRC	531	0.634947	0.467913	0.861606	0.00354128	0.00325452
		KIRP	288	1.20404	0.665625	2.17798	0.539205	0.538629
		LAML	161	1.06087	0.721657	1.55954	0.763719	0.762274
		LGG	507	1.66264	1.1457	2.41283	0.00745446	0.00684346
		LIHC	368	1.47819	1.0419	2.09718	0.0285281	0.0275602
		LUAD	504	0.766292	0.572385	1.02589	0.0737336	0.0730599
		LUSC	492	1.08375	0.826282	1.42145	0.561135	0.560586
		MESO	86	0.952402	0.598574	1.51538	0.836942	0.834679
		OV	417	0.95713	0.750746	1.22025	0.723646	0.725698
		PAAD	178	1.25632	0.828195	1.90576	0.283136	0.283959
		PRAD	495	1.26817	0.358941	4.48054	0.712191	0.711605
		READ	91	0.360699	0.115699	1.1245	0.0787976	0.0668724
		SARC	258	1.37026	0.91885	2.04343	0.122373	0.12032
		SKCM	102	0.570107	0.26607	1.22156	0.148391	0.143053
		STAD	408	1.29273	0.943027	1.7721	0.110611	0.109784
		THCA	504	2.17586	0.755605	6.26564	0.149683	0.139652
		UCEC	179	0.78477	0.387534	1.58919	0.500799	0.499813
		UCS	57	0.755204	0.380475	1.499	0.422159	0.42046
		UVM	79	1.31625	0.559316	3.09756	0.529152	0.527906
	PFI	ACC	77	4.73871	2.31665	9.69301	2.03647e-05	3.62213e-06
		BLCA	407	1.19287	0.884488	1.60878	0.247822	0.247127
		BRCA	1090	0.84485	0.609555	1.17097	0.311399	0.310929
		CESC	304	1.59696	0.984927	2.58932	0.0576475	0.0553987
		CHOL	36	0.493302	0.200818	1.21178	0.123305	0.11675
		COAD	286	0.978	0.635393	1.50534	0.919471	0.921283
		DLBC	47	1.68768	0.506221	5.62656	0.39429	0.389305
		ESCA	181	1.506	0.980795	2.31244	0.0612986	0.0600124
		GBM	152	1.01887	0.709623	1.46287	0.919335	0.916102
		HNSC	517	1.00748	0.761184	1.33346	0.958463	0.958164
		KICH	65	3.22789	0.851843	12.2315	0.0846997	0.0685009
		KIRC	529	0.671978	0.489559	0.922372	0.0138929	0.0131974
		KIRP	287	1.02873	0.611202	1.73149	0.915077	0.914664
		LGG	507	1.33164	0.996089	1.78024	0.0531735	0.0524285
		LIHC	368	1.18909	0.88661	1.59475	0.247528	0.247377
		LUAD	504	0.929839	0.707202	1.22257	0.602416	0.602523
		LUSC	493	1.32409	0.951224	1.84312	0.0961873	0.0951995
		MESO	84	1.06567	0.634666	1.78938	0.809908	0.805223
		OV	417	0.955659	0.761945	1.19862	0.69475	0.697734
		PAAD	178	1.31093	0.881809	1.94887	0.180819	0.179082
		PRAD	495	0.688335	0.454328	1.04287	0.0780804	0.0762155
		READ	91	0.603719	0.246199	1.48042	0.270157	0.264912
		SARC	258	1.07658	0.769721	1.50577	0.666435	0.664236
		SKCM	102	1.19938	0.618946	2.32415	0.590132	0.588143
		STAD	410	1.22383	0.872307	1.71701	0.242329	0.242032
		TGCT	137	1.66506	0.859742	3.22471	0.130572	0.129243
		THCA	504	0.985599	0.572237	1.69756	0.958297	0.958295
		THYM	118	0.538946	0.222335	1.30642	0.17122	0.164677
		UCEC	179	0.745414	0.408914	1.35883	0.337518	0.334939
		UCS	57	0.795432	0.412205	1.53495	0.494995	0.49381
		UVM	78	1.57107	0.731194	3.37566	0.246997	0.244677
