# Supplementary material for: Pan-cancer landscape of protein kinase D3: An integrative TCGA multi-omics analysis of clinical, molecular, and immunological roles
Source: PLoS One. 2026 Apr 3;21(4):e0346173. doi: 10.1371/journal.pone.0346173 (PMC13048501; doi:10.1371/journal.pone.0346173)
Supplement: S4 Table — HR: Hazard Ratio; CI: Confidence Interval; BAA: Black or African American. (XLSX) [file pone.0346173.s008.xlsx]

## Sheet: Table S4
	Table S4. Pan-Cancer Multivariate Cox Regression for Overall Survival and Progression-Free Interval. HR: Harzard Ratio; CI: Confidence Interval; BAA: Black or African American.
	Cancer	Variable	Category	N	Overall Survival			Progression-Free Interval
					HR	HR CI (95%)	p value	HR	HR CI (95%)	p value
	ACC	PRKD3	Low	38	1			1
			High	39	4.04	(1.4-11.67)	0.00981403	3.91	(1.78-8.58)	0.000684774
		Stage	Stage II	36	1			1
			Stage III	15	4.36	(1.42-13.37)	0.00994399	3.42	(1.47-7.98)	0.00433805
			Stage IV	15	7.09	(2.48-20.28)	0.000256855	4.13	(1.81-9.42)	0.000754225
		Age	> 60	18	1			1
			≤ 60	59	0.39	(0.16-0.97)	0.04349	0.62	(0.3-1.31)	0.210187
		Sex	Female	46	1			1
			Male	31	1.71	(0.73-3.99)	0.215504	0.74	(0.36-1.52)	0.417112
	BLCA	PRKD3	Low	203	1			1
			High	204	1.25	(0.92-1.7)	0.162585	1.25	(0.91-1.71)	0.168048
		Stage	Stage II	130	1			1
			Stage III	140	1.51	(0.98-2.34)	0.0618676	1.29	(0.82-2.04)	0.271759
			Stage IV	133	2.73	(1.81-4.12)	1.63714e-06	3.22	(2.13-4.85)	2.56829e-08
		Age	> 60	300	1			1
			≤ 60	107	0.54	(0.36-0.82)	0.00316132	0.86	(0.59-1.23)	0.404147
		Sex	Female	106	1			1
			Male	301	0.86	(0.61-1.2)	0.371648	0.84	(0.59-1.19)	0.316665
		Race	Asian	44	1			1
			BAA	23	1.4	(0.59-3.32)	0.447184	1.43	(0.59-3.46)	0.429001
			White	323	1	(0.5-2.02)	0.994479	1.08	(0.53-2.18)	0.829989
	BRCA	PRKD3	Low	545	1			1
			High	546	1.15	(0.81-1.63)	0.436583	0.91	(0.64-1.29)	0.591303
		Stage	Stage I	182	1			1
			Stage II	617	1.59	(0.92-2.77)	0.0996018	1.54	(0.87-2.73)	0.137573
			Stage III	248	3.39	(1.9-6.07)	3.88112e-05	3.61	(2-6.52)	2.14044e-05
			Stage IV	20	12.87	(6.12-27.1)	1.7167e-11	16.59	(7.68-35.81)	8.42559e-13
		Age	> 60	489	1			1
			≤ 60	601	0.47	(0.33-0.67)	3.30912e-05	0.74	(0.52-1.06)	0.102483
		Sex	Female	1079	1			1
			Male	12	0.7	(0.1-5.02)	0.718733	0.57	(0.08-4.09)	0.575032
		Race	Asian	60	1			1
			BAA	183	1.28	(0.39-4.27)	0.683523	0.99	(0.38-2.58)	0.980313
			White	752	0.89	(0.28-2.86)	0.849906	0.67	(0.27-1.68)	0.394398
	CESC	PRKD3	Low	152	1			1
			High	152	1.33	(0.79-2.24)	0.2851	1.69	(0.98-2.91)	0.059247
		Age	> 60	59	1			1
			≤ 60	245	0.52	(0.3-0.89)	0.0177253	0.62	(0.35-1.13)	0.118005
		Race	Asian	20	1			1
			BAA	30	1.54	(0.32-7.45)	0.594797	0.55	(0.16-1.83)	0.329493
			White	209	1.51	(0.37-6.27)	0.566901	0.57	(0.23-1.45)	0.240432
	CHOL	PRKD3	Low	18	1			1
			High	18	0.8	(0.29-2.21)	0.670879	0.42	(0.16-1.08)	0.0721791
		Age	> 60	22	1			1
			≤ 60	14	1.16	(0.44-3.1)	0.761229	1.63	(0.65-4.05)	0.296304
		Sex	Female	20	1			1
			Male	16	1.29	(0.48-3.5)	0.611837	0.85	(0.33-2.16)	0.733736
	COAD	PRKD3	Low	143	1			1
			High	143	0.75	(0.44-1.27)	0.285703	0.79	(0.5-1.26)	0.328786
		Stage	Stage I	44	1			1
			Stage II	110	1.55	(0.45-5.35)	0.486555	1.99	(0.68-5.85)	0.209162
			Stage III	82	3.16	(0.93-10.67)	0.0644574	2.62	(0.9-7.67)	0.0780341
			Stage IV	40	9.66	(2.78-33.61)	0.00036258	10.93	(3.73-32.09)	1.33342e-05
		Age	> 60	185	1			1
			≤ 60	101	0.47	(0.25-0.88)	0.0175726	1.14	(0.69-1.89)	0.608335
		Sex	Female	130	1			1
			Male	156	1.16	(0.66-2.01)	0.607486	1.4	(0.85-2.31)	0.187132
		Race	Asian	11	1			1
			BAA	54	0.63	(0.13-3.09)	0.570326	0.61	(0.16-2.25)	0.456583
			White	197	0.57	(0.13-2.5)	0.45559	0.45	(0.13-1.53)	0.199796
	DLBC	PRKD3	Low	23				1
			High	24				2.38	(0.6-9.39)	0.214429
		Age	> 60	20				1
			≤ 60	27				0.3	(0.08-1.17)	0.082724
		Sex	Female	25				1
			Male	22				0.35	(0.08-1.46)	0.148165
		Race	Asian	18				1
			White	28				0.32	(0.07-1.57)	0.160731
	ESCA	PRKD3	Low	90	1			1
			High	91	0.95	(0.46-1.95)	0.887339	1.16	(0.63-2.16)	0.631194
		Stage	Stage I	18	1			1
			Stage II	76	2.05	(0.58-7.2)	0.264963	1.79	(0.52-6.24)	0.358023
			Stage III	55	3.72	(1.02-13.61)	0.0469024	2.32	(0.65-8.28)	0.193228
		Age	> 60	91	1			1
			≤ 60	90	0.73	(0.35-1.53)	0.410254	0.82	(0.44-1.54)	0.535692
		Sex	Female	26	1			1
			Male	155	1.5	(0.5-4.48)	0.468794	2.36	(0.82-6.85)	0.113187
		Race	Asian	44	1			1
			White	112	1.13	(0.46-2.76)	0.796353	0.39	(0.2-0.79)	0.00861285
	GBM	PRKD3	Low	76	1			1
			High	76	0.98	(0.68-1.43)	0.927531	0.98	(0.68-1.42)	0.924901
		Age	> 60	74	1			1
			≤ 60	78	0.7	(0.48-1.01)	0.0596473	0.83	(0.57-1.21)	0.328563
		Sex	Female	54	1			1
			Male	98	0.97	(0.66-1.42)	0.863394	1.24	(0.84-1.83)	0.274437
		Race	BAA	10	1			1
			White	136	0.52	(0.22-1.2)	0.12463	0.35	(0.17-0.75)	0.00661088
	HNSC	PRKD3	Low	259	1			1
			High	259	0.97	(0.72-1.3)	0.82066	0.95	(0.7-1.3)	0.754029
		Stage	Stage I	27	1			1
			Stage II	70	1.99	(0.69-5.76)	0.203976	0.75	(0.32-1.74)	0.49801
			Stage III	80	2.35	(0.82-6.76)	0.111959	0.97	(0.43-2.2)	0.94867
			Stage IV	266	3.54	(1.3-9.61)	0.0130821	1.64	(0.8-3.38)	0.179139
		Age	> 60	261	1			1
			≤ 60	256	0.84	(0.62-1.13)	0.245746	0.88	(0.64-1.21)	0.433561
		Sex	Female	1236	1			1
			Male	382	0.72	(0.52-0.99)	0.0442813	0.92	(0.65-1.32)	0.663001
		Race	Asian	11	1			1
			BAA	48	1.26	(0.42-3.78)	0.6809	1.03	(0.34-3.11)	0.953032
			White	442	0.86	(0.31-2.34)	0.764057	0.77	(0.28-2.11)	0.612468
	KICH	PRKD3	Low	33	1			1
			High	33	14.74	(1.4-155.2)	0.0250607	3.85	(0.69-21.53)	0.124668
		Stage	Stage I	21	1			1
			Stage II	25	NE	NE	NE	3.37	(0.27-41.89)	0.344944
			Stage III	14	NE	NE	NE	22.08	(1.72-283.03)	0.017418
		Age	> 60	18	1			1
			≤ 60	48	1.62	(0.18-14.85)	0.66721	0.44	(0.07-2.59)	0.363792
		Sex	Female	27	1			1
			Male	39	0.7	(0.09-5.6)	0.737037	0.21	(0.03-1.4)	0.105632
	KIRC	PRKD3	Low	265	1			1
			High	266	0.71	(0.52-0.98)	0.0350685	0.89	(0.64-1.23)	0.472841
		Stage	Stage I	267	1			1
			Stage II	57	1.28	(0.68-2.38)	0.443258	2.18	(1.12-4.24)	0.0213978
			Stage III	132	2.49	(1.64-3.76)	1.5669e-05	4.57	(2.83-7.37)	4.61859e-10
			Stage IV	81	6.42	(4.36-9.45)	5.2088e-21	18.45	(11.71-29.05)	2.73475e-36
		Age	> 60	269	1			1
			≤ 60	262	0.59	(0.43-0.8)	0.000932124	0.78	(0.57-1.08)	0.137836
		Sex	Female	186	1			1
			Male	345	0.88	(0.64-1.21)	0.424421	1.33	(0.93-1.91)	0.121111
		Race	BAA	56	1			1
			White	460	1.13	(0.61-2.11)	0.691798	0.98	(0.54-1.78)	0.938051
	KIRP	PRKD3	Low	144	1			1
			High	145	1.61	(0.8-3.24)	0.178218	1.21	(0.66-2.21)	0.53275
		Stage	Stage I	170	1			1
			Stage II	22	0.91	(0.2-4.13)	0.901537	2.31	(0.75-7.05)	0.142408
			Stage III	52	4.17	(1.91-9.12)	0.000341894	6.76	(3.4-13.42)	4.86782e-08
			Stage IV	15	16.69	(6.56-42.45)	3.43318e-09	15.89	(6.47-39.05)	1.64849e-09
		Age	> 60	152	1			1
			≤ 60	134	0.72	(0.35-1.5)	0.384084	0.87	(0.46-1.62)	0.652645
		Sex	Female	76	1			1
			Male	213	0.8	(0.39-1.66)	0.552494	0.5	(0.27-0.92)	0.0246797
		Race	BAA	62	1			1
			White	204	0.81	(0.34-1.92)	0.625947	0.82	(0.41-1.65)	0.571352
	LAML	PRKD3	Low	86	1
			High	87	0.81	(0.54-1.21)	0.304789
		Age	> 60	76	1
			≤ 60	97	0.3	(0.2-0.46)	1.59075e-08
		Sex	Female	80	1
			Male	93	0.83	(0.55-1.23)	0.345836
		Race	BAA	13	1
			White	158	1.22	(0.44-3.41)	0.699436
	LGG	PRKD3	Low	254	1			1
			High	254	1.61	(1.11-2.34)	0.0126266	1.37	(1.02-1.84)	0.0364412
		Age	> 60	61	1			1
			≤ 60	447	0.21	(0.13-0.32)	1.06082e-12	0.37	(0.26-0.54)	1.50877e-07
		Sex	Female	225	1			1
			Male	283	0.93	(0.65-1.35)	0.713884	0.77	(0.57-1.02)	0.0721793
		Race	BAA	21	1			1
			White	468	0.7	(0.33-1.51)	0.364637	0.9	(0.47-1.71)	0.745559
	LIHC	PRKD3	Low	184	1			1
			High	185	1.54	(1.03-2.31)	0.037136	1.06	(0.76-1.47)	0.751525
		Stage	Stage I	169	1			1
			Stage II	86	1.35	(0.81-2.25)	0.246545	1.96	(1.32-2.9)	0.000767639
			Stage III	85	2.65	(1.69-4.15)	2.17727e-05	2.57	(1.75-3.77)	1.41981e-06
		Age	> 60	192	1			1
			≤ 60	176	0.77	(0.51-1.16)	0.209734	1.11	(0.79-1.57)	0.534446
		Sex	Female	120	1			1
			Male	249	0.83	(0.54-1.27)	0.382629	1.12	(0.79-1.6)	0.51859
		Race	Asian	157	1			1
			BAA	17	1.85	(0.71-4.83)	0.20682	0.56	(0.17-1.8)	0.328107
			White	183	0.84	(0.53-1.33)	0.461628	1.15	(0.8-1.66)	0.452384
	LUAD	PRKD3	Low	256	1			1
			High	257	0.71	(0.52-0.98)	0.0388834	0.89	(0.66-1.21)	0.457078
		Stage	Stage I	274	1			1
			Stage II	122	2.38	(1.62-3.49)	1.02243e-05	2.19	(1.55-3.09)	8.66935e-06
			Stage III	83	3.08	(2.04-4.65)	8.84699e-08	1.95	(1.29-2.95)	0.00144114
			Stage IV	26	3.31	(1.79-6.15)	0.000145534	2.35	(1.26-4.4)	0.00748967
		Age	> 60	336	1			1
			≤ 60	158	0.93	(0.65-1.32)	0.67919	0.79	(0.56-1.11)	0.17715
		Sex	Female	276	1			1
			Male	237	1.01	(0.73-1.4)	0.941508	1	(0.73-1.35)	0.986121
		Race	BAA	52	1			1
			White	387	1.33	(0.77-2.28)	0.302463	1.12	(0.7-1.79)	0.648548
	LUSC	PRKD3	Low	249	1			1
			High	249	1.12	(0.81-1.53)	0.496212	1.38	(0.95-2.01)	0.0890051
		Stage	Stage I	242	1			1
			Stage II	161	1.33	(0.92-1.91)	0.125489	1.38	(0.9-2.13)	0.141162
			Stage III	84	1.78	(1.17-2.72)	0.0074568	2.62	(1.64-4.18)	5.76682e-05
		Age	> 60	382	1			1
			≤ 60	107	0.78	(0.53-1.16)	0.217493	0.94	(0.61-1.46)	0.794142
		Sex	Female	129	1			1
			Male	269	1.54	(1.05-2.24)	0.0261325	1.52	(0.98-2.37)	0.0634076
		Race	BAA	30	1			1
			White	346	0.58	(0.35-0.96)	0.035566	0.5	(0.27-0.92)	0.0251819
	MESO	PRKD3	Low	43	1			1
			High	44	0.87	(0.54-1.41)	0.574059	1	(0.57-1.75)	0.999
		Stage	Stage I	10	1			1
			Stage II	16	0.59	(0.24-1.45)	0.251511	0.56	(0.22-1.43)	0.226041
			Stage III	45	0.68	(0.31-1.47)	0.324274	0.54	(0.24-1.23)	0.142293
			Stage IV	16	0.66	(0.27-1.6)	0.354014	0.39	(0.14-1.05)	0.0622277
		Age	> 60	54	1			1
			≤ 60	33	0.74	(0.45-1.22)	0.24275	0.9	(0.51-1.6)	0.715144
		Sex	Female	16	1			1
			Male	71	0.87	(0.47-1.59)	0.642341	0.47	(0.25-0.89)	0.0198701
	OV	PRKD3	Low	209	1			1
			High	210	0.97	(0.76-1.24)	0.792827	0.94	(0.75-1.19)	0.617561
		Age	> 60	188	1			1
			≤ 60	231	0.7	(0.54-0.89)	0.00390163	0.88	(0.7-1.11)	0.287212
		Race	Asian	13	1			1
			BAA	30	1.51	(0.51-4.47)	0.457321	1.11	(0.52-2.37)	0.790589
			White	361	1.07	(0.39-2.9)	0.894699	0.84	(0.44-1.59)	0.583557
	PAAD	PRKD3	Low	89	1			1
			High	89	1.26	(0.79-2.02)	0.335483	1.09	(0.7-1.72)	0.695928
		Stage	Stage I	21	1			1
			Stage II	147	2.58	(1.1-6.03)	0.0288829	3.26	(1.39-7.65)	0.00677015
		Age	> 60	119	1			1
			≤ 60	59	0.67	(0.4-1.12)	0.126587	1.13	(0.72-1.78)	0.598855
		Sex	Female	80	1			1
			Male	98	0.8	(0.52-1.25)	0.33139	1.01	(0.66-1.54)	0.957021
		Race	Asian	11	1			1
			White	157	1.51	(0.6-3.79)	0.381631	1.33	(0.57-3.09)	0.513418
	PRAD	PRKD3	Low	247	1			1
			High	248	1.43	(0.38-5.31)	0.593582	0.7	(0.46-1.07)	0.0999976
		Age	> 60	273	1			1
			≤ 60	222	0.59	(0.16-2.18)	0.424723	0.79	(0.52-1.21)	0.278671
	READ	PRKD3	Low	25	1			1
			High	26	0.3	(0.06-1.41)	0.1261	0.54	(0.21-1.43)	0.215316
		Stage	Stage I	12	1			1
			Stage II	24	0.16	(0.01-1.82)	0.138914	NE	NE	NE
			Stage III	33	0.77	(0.15-3.95)	0.754116	NE	NE	NE
			Stage IV	13	1.28	(0.16-10.1)	0.814347	NE	NE	NE
		Age	> 60	50	1			1
			≤ 60	41	0.14	(0.02-1.14)	0.0666	1.18	(0.45-3.12)	0.738071
		Sex	Female	42	1			1
			Male	49	0.37	(0.09-1.45)	0.152788	1.38	(0.51-3.74)	0.526812
	SARC	PRKD3	Low	129	1			1
			High	129	1.36	(0.89-2.06)	0.150695	1.05	(0.74-1.48)	0.802128
		Age	> 60	130	1			1
			≤ 60	128	0.8	(0.53-1.21)	0.28858	1.12	(0.79-1.58)	0.519594
		Sex	Female	141	1			1
			Male	117	0.89	(0.58-1.36)	0.587758	1.02	(0.72-1.46)	0.898007
		Race	BAA	18	1			1
			White	225	0.69	(0.31-1.54)	0.362001	0.96	(0.48-1.94)	0.912155
	SKCM	PRKD3	Low	51	1			1
			High	51	0.55	(0.23-1.35)	0.192488	1.39	(0.65-2.98)	0.397754
		Stage	Stage II	66	1			1
			Stage III	26	1.28	(0.53-3.13)	0.585488	2	(0.92-4.35)	0.0823666
		Age	> 60	65	1			1
			≤ 60	37	1.41	(0.59-3.34)	0.439574	1.17	(0.55-2.5)	0.679072
		Sex	Female	42	1			1
			Male	60	1.01	(0.44-2.33)	0.977903	1.39	(0.65-2.98)	0.390541
	STAD	PRKD3	Low	207	1			1
			High	207	1.45	(1.01-2.09)	0.0466258	1.32	(0.89-1.96)	0.165032
		Stage	Stage I	58	1			1
			Stage II	121	1.71	(0.81-3.62)	0.162901	2.04	(0.93-4.47)	0.0740636
			Stage III	169	2.6	(1.29-5.23)	0.00755972	2.43	(1.15-5.12)	0.0200218
			Stage IV	41	4.75	(1.9-11.91)	0.000883263	3.76	(1.38-10.27)	0.00976307
		Age	> 60	277	1			1
			≤ 60	132	0.56	(0.37-0.85)	0.00609587	0.93	(0.62-1.4)	0.736922
		Sex	Female	146	1			1
			Male	268	1.11	(0.76-1.62)	0.586363	1.68	(1.09-2.58)	0.0177406
		Race	Asian	86	1			1
			BAA	12	1.19	(0.5-2.84)	0.689446	1.03	(0.39-2.76)	0.948027
			White	260	1.06	(0.67-1.67)	0.817765	0.88	(0.56-1.38)	0.578311
	TGCT	PRKD3	Low	68				1
			High	69				1.29	(0.41-4.06)	0.668581
		Stage	Stage I	54				1
			Stage II	12				0.27	(0.03-2.24)	0.223925
			Stage III	14				0.59	(0.12-2.86)	0.513907
	THCA	PRKD3	Low	252	1			1
			High	252	4.21	(1.16-15.22)	0.0283733	1.07	(0.59-1.93)	0.820275
		Stage	Stage I	283	1			1
			Stage II	52	1.4	(0.17-11.91)	0.756726	1.7	(0.59-4.89)	0.323051
			Stage III	112	0.84	(0.14-4.97)	0.851938	2.13	(0.98-4.6)	0.0554476
			Stage IV	55	2.56	(0.43-15.3)	0.302629	4.25	(1.85-9.75)	0.000656824
		Age	> 60	113	1			1
			≤ 60	391	0.02	(0-0.15)	0.00029114	0.68	(0.35-1.34)	0.266015
		Sex	Female	368	1			1
			Male	136	1.86	(0.61-5.7)	0.274602	1.18	(0.63-2.24)	0.603482
		Race	Asian	51	1			1
			BAA	27	NE	NE	NE	0.96	(0.21-4.39)	0.956911
			White	333	NE	NE	NE	1.12	(0.39-3.18)	0.832609
	THYM	PRKD3	Low	59				1
			High	60				0.39	(0.14-1.04)	0.0607242
		Age	> 60	58				1
			≤ 60	60				1	(0.4-2.48)	0.995675
		Sex	Female	57				1
			Male	62				0.66	(0.26-1.66)	0.377813
		Race	Asian	12				1
			White	99				3.84	(0.49-29.78)	0.198208
	UCEC	PRKD3	Low	90	1			1
			High	90	0.9	(0.43-1.86)	0.770852	0.8	(0.42-1.51)	0.484565
		Age	> 60	121	1			1
			≤ 60	56	0.79	(0.35-1.78)	0.567255	1.11	(0.56-2.2)	0.77505
		Race	BAA	66	1			1
			White	89	1.43	(0.65-3.15)	0.375191	1.17	(0.61-2.27)	0.636167
	UVM	PRKD3	Low	39	1			1
			High	40	1.26	(0.49-3.26)	0.627954	2.11	(0.92-4.81)	0.0760708
		Stage	Stage II	39	1			1
			Stage III	35	1.13	(0.43-3)	0.801973	1.37	(0.61-3.11)	0.446705
		Age	> 60	39	1			1
			≤ 60	40	0.46	(0.17-1.22)	0.119645	0.81	(0.36-1.84)	0.610931
		Sex	Female	35	1			1
			Male	44	1.16	(0.42-3.19)	0.769903	0.75	(0.33-1.67)	0.476786
